# Supplementary material for: Genetic characterization of Escherichia coli and Klebsiella spp. from humans and poultry in Nigeria
Source: Access Microbiol. 2023 Jul 12;5(7):acmi000509.v4. doi: 10.1099/acmi.0.000509.v4 (PMC10436014; doi:10.1099/acmi.0.000509.v4)
Supplement: Supplementary material 1 [file acmi-5-509.v4-s001.XLSX]

## Sheet: Antimicrobial resistance
													Aminoglycosides						Beta-lactam						Fosfomycin				Trimethoprim							Quinolone				Sulphonamide						Phenicol
ID	Genus	Species		Source			Biosample Accession		aadA	aadA2			APH(3')-la			APH(3'')-lb	APH(4)-la	AAC(6')-lb7	blaCTX-M-15	blaCTX-M-79	blaTEM-1	blaSHV-28	blaDHA-1	blaOXA-1	FosA5	FosA6	qacEdelta1	EF-Tu	dfrA12		dfrA14	dfrA17		oqxA	oqxB	QnrB1		QnrS1		sul1	sul2	sul3				catI	catB3	floR	LptD
J6-3	Klebsiella	pneumoniae		Nasal swab			JAMZSQ000000000						APH(3')-la			APH(3'')-lb	APH(4)-la	AAC(6')-lb8	blaCTX-M-15										dfrA12					oqxA	oqxB			QnrS1		sul1	sul2					catI	catB3
T36-1	klebsiella	pneumoniae		Poultry feaces			JAMZSR000000000									APH(3'')-lb			blaCTX-M-15												dfrA14			oqxA	oqxB						sul2
T79-2	Klebsiella	pneumoniae		Poultry feaces			JAMZST000000000									APH(3'')-lb																		oqxA	oqxB			QnrS1			sul2	sul3
T57-1	Klebsiella	pneumoniae		Poultry feaces			JAMZSS000000000						APH(3')-la			APH(3'')-lb																		oqxA	oqxB			QnrS1			sul2							floR
A117-2	Klebsiella	pneumoniae		Clinical wounds			JAMZSX000000000						APH(3')-la						blaCTX-M-15										dfrA12					oqxA	oqxB					sul1							catB3
A118-2	Klebsiella	pneumoniae		Clinical wounds			JAMZSY000000000						APH(3')-la						blaCTX-M-15										dfrA12					oqxA	oqxB					sul1							catB3
A116-2	Klebsiella	pneumoniae		Clinical wounds			JAMZSW000000000						APH(3')-la						blaCTX-M-15										dfrA12					oqxA	oqxB												catB3
H96-3	Klebsiella	pneumoniae		Urine			JAMZSU000000000									APH(3'')-lb			blaCTX-M-15												dfrA14			oqxA	oqxB	QnrB1					sul2						catB3
A143-2	Klebsiella	quasipneumoniae		Clinical wounds			JAMZTE000000000									APH(3'')-lb			blaCTX-M-15													dfrA17			oqxB			QnrS1		sul1						catI	catB3
A145-2	Klebsiella	pneumoniae		Clinical wounds			JAMZTF000000000									APH(3'')-lb			blaCTX-M-15						FosA5						dfrA14			oqxA	oqxB						sul2
A139-1	Klebsiella	pneumoniae		Clinical wounds			JAMZTD000000000												blaCTX-M-15										dfrA12					oqxA	oqxB					sul1							catB3
A135-2	Klebsiella	pneumoniae		Clinical wounds			JAMZTC000000000						APH(3')-la						blaCTX-M-15										dfrA12					oqxA	oqxB					sul1							catB3
A127-1	Klebsiella	pneumoniae		Clinical wounds			JAMZTB000000000									APH(3'')-lb				blaCTX-M-79		blaSHV-28									dfrA14			oqxA	oqxB	QnrB1					sul2						catB3
A120-1	Klebsiella	pneumoniae		Clinical wounds			JAMZSZ000000000		aadA							APH(3'')-lb			blaCTX-M-15															oqxA	oqxB	QnrB1				sul1	sul2						catB3
A121-2	Klebsiella	pneumoniae		Clinical wounds			JAMZTA000000000																blaDHA-1											oqxA	oqxB					sul1
H102-2	Klebsiella	pneumoniae		Urine			JAMZSV000000000			aadA2			APH(3')-la					AAC(6')-lb-cr	blaCTX-M-15		blaTEM-1	blaSHV-28		blaOXA-1		FosA6	qacEdelta1	EF-Tu	dfrA12					oqxA															LptD
											Aminoglycosides							Beta-lactam					Fosfomycin				Tetracycline									Trimethoprim		Quinolone								Sulphonamide			Phenicol
ID	Genus	Species		Source			Biosample Accession		aadA2	aadA5	AAC(3)-lld	AAC(3)-lle	KdpE	APH(3')-la	APH(3'')-lb	APH(6)-ld	acrD	blaTEM-1	blaAMPH	blaAMPC1	blaCTX-M-15	blaOXA-1	GlpT		mdtG	PtsI	tet(A)	tet(B)	tetR	tetM	emrK	emrY	mdfA	dfrA12	dfrA7	dfrA14	dfrA17	QnrS1	emrR	emrA	emrB	mdtH	gyrA	parC	AAC(6')-lb-cr4	sul1	sul2	sul3	catI
A115-2	Escherichia	coli		Clinical wounds			JAMZTG000000000						KdpE			APH(6)-ld	acrD	blaTEM-1	blaAMPH	blaAMPC1											emrK	emrY							emrR	emrA	emrB	mdtH	gyrA	parC		sul1	sul2
A126-2	Escherichia	coli		Clinical wounds			JAMZTH000000000						KdpE			APH(6)-ld	acrD	blaTEM-1	blaAMPH	blaAMPC1												emrY			dfrA7				emrR	emrA	emrB	mdtH	gyrA	parC		sul1	sul2
A128-3	Escherichia	coli		Clinical wounds			JAMZTI000000000		aadA2				KdpE	APH(3')-la	APH(3'')-lb	APH(6)-ld	acrD		blaAMPH	blaAMPC1	blaCTX-M-15	blaOXA-1	GlpT		mdtG		tet(A)		tetR		emrK	emrY		dfrA12				QnrS1	emrR	emrA	emrB	mdtH	gyrA	parC	AAC(6')-lb-cr4	sul1	sul2		catI
A130-2	Escherichia	coli		Clinical wounds			JAMZTJ000000000			aadA5		AAC(3)-lle	KdpE		APH(3'')-lb	APH(6)-ld	acrD		blaAMPH	blaAMPC1	blaCTX-M-15		GlpT		mdtG			tet(B)	tetR		emrK	emrY					dfrA17		emrR	emrA	emrB	mdtH	gyrA			sul1	sul2		catI
A131	Escherichia	coli		Clinical wounds			JAMZTK000000000			aadA5		AAC(3)-lle	KdpE		APH(3'')-lb	APH(6)-ld	acrD		blaAMPH	blaAMPC1	blaCTX-M-15		GlpT		mdtG			tet(B)	tetR		emrK	emrY					dfrA17		emrR	emrA	emrB	mdtH	gyrA			sul1	sul2		catI
A138-2	Escherichia	coli		Clinical wounds			JAMZTL000000000						KdpE				acrD	blaTEM-1	blaAMPH	blaAMPC1			GlpT		mdtG		tet(A)				emrK	emrY							emrR	emrA	emrB	mdtH
H84-3	Escherichia	coli		Urine			JAMZTM000000000				AAC(3)-lld		KdpE				acrD		blaAMPH	blaAMPC1			GlpT		mdtG					tetM	emrK	emrY						QnrS1	emrR	emrA	emrB	mdtH	gyrA					sul3
H88-1	Escherichia	coli		Urine			JAMZTN000000000			aadA5	AAC(3)-lld		KdpE				acrD	blaTEM-1	blaAMPH	blaAMPC1			GlpT		mdtG	PtsI				tetM	emrK	emrY				dfrA14	dfrA17		emrR	emrA	emrB	mdtH	gyrA	parC		sul1	sul2
H99-2	Escherichia	coli		Urine			JAMZTO000000000				AAC(3)-lld		KdpE	APH(3')-la		APH(6)-ld	acrD	blaTEM-1	blaAMPH	blaAMPC1			GlpT		mdtG		tet(A)			tetM	emrK	emrY				dfrA14		QnrS1	emrR	emrA	emrB	mdtH	gyrA				sul2	sul3
H100-3	Escherichia	coli		Urine			JAMZTP000000000						KdpE		APH(3'')-lb	APH(6)-ld	acrD	blaTEM-1	blaAMPH	blaAMPC1			GlpT		mdtG		tet(A)			tetM	emrK	emrY				dfrA14		QnrS1	emrR	emrA	emrB	mdtH	gyrA				sul2	sul3
H102-3	Escherichia	coli		Urine			JAMZTQ000000000						KdpE			APH(6)-ld	acrD	blaTEM-1	blaAMPH	blaAMPC1			GlpT		mdtG		tet(A)				emrK	emrY				dfrA14		QnrS1	emrR	emrA	emrB	mdtH	gyrA				sul2
J13-2	Escherichia	coli		Nasal swab			JAMZTR000000000			aadA5		AAC(3)-lle	KdpE		APH(3'')-lb	APH(6)-ld	acrD		blaAMPH	blaAMPC1	blaCTX-M-15		GlpT		mdtG			tet(B)	tetR				mdfA				dfrA17		emrR	emrA	emrB	mdtH	gyrA			sul1	sul2		catI
T43-3B	Escherichia	coli		Poultry feaces			JAMZTS000000000						KdpE				acrD		blaAMPH	blaAMPC1					mdtG						emrK	emrY							emrR	emrA	emrB
T47-1	Escherichia	coli		Poultry feaces			JAMZTT000000000						KdpE	APH(3')-la		APH(6)-ld	acrD	blaTEM-1	blaAMPH	blaAMPC1			GlpT		mdtG		tet(A)				emrK	emrY				dfrA14		QnrS1	emrR	emrA	emrB	mdtH	gyrA				sul2
T77-2	Escherichia	coli		Poultry feaces			JAMZTU000000000						KdpE	APH(3')-la			acrD	blaTEM-1	blaAMPH	blaAMPC1			GlpT		mdtG		tet(A)			tetM	emrK	emrY				dfrA14		QnrS1	emrR	emrA	emrB	mdtH	gyrA				sul2	sul3
T78-3	Escherichia	coli		Poultry feaces			JAMZTV000000000						KdpE				acrD	blaTEM-1	blaAMPH	blaAMPC1			GlpT		mdtG		tet(A)				emrK	emrY				dfrA14		QnrS1	emrR	emrA	emrB	mdtH						sul3
[truncated: 42 more columns]

## Sheet: Virulence genes
Virulence genes identified in the Klebsiella spp. isolates
Isolate code/ ID	Siderophores (Iron Binding Proteins)				Capsule synthesis regulation	Serum resistance	Secretion system	Immune evasion	Biofilm formation	Adherence	Efflux pumps
	yersiniabactin	aerobactins	salmochelin	enterobactins	capsule
J6-3 Klebsiella pneumoniae	NA	iutA	iroE, iroN	entA, entB, entC, entD, entE, entF,entS, fepA, fepB, fepC, fepD, fepG, fes	rcsA, rcsB	ompA	clpV.tssH, dotU.tssL, hcp.tssD, icmF.tssM, impA.tssA, sciN.tssJ, tssF, tssG, vasE.tssK, vipA.tssB, vipB.tssC, impA, impF, impG, impH, impJ, vgrG	NA	mrkA, mrkB, mrkC, mrkD, mrkF, mrkH, mrkI, mrkJ	fimA, fimB, fimC, fimD, fimE, fimF, fimG, fimH, fimI, fimK	acrA, acrB
T36-1 Klebsiella pneumoniae	fyuA, irp1, irp2, ybtA, ybtE, ybtP, ybtQ, ybtS, ybtT, ybtU, ybtX	iutA	iroE, iroN	entA, entB, entC, entD, entE, entF,entS, fepA, fepB, fepC, fepD, fepG, fes	rcsA, rcsB	ompA	clpV.tssH, dotU.tssL, hcp.tssD, icmF.tssM, impA.tssA, sciN.tssJ, tli1, tssF, tssG, vasE.tssK, vgrG.tssI, vipA.tssB, impA, impF, vasA impG, impH, impJ,	NA	mrkA, mrkB, mrkC, mrkD, mrkF, mrkH, mrkI, mrkJ	fimA, fimB, fimC, fimD, fimE, fimF, fimG, fimH, fimI, fimK	acrA, acrB
T57-1 Klebsiella pneumoniae	NA	iutA	iroE, iroN	entA, entB, entC, entD, entE, entF,entS, fepA, fepB, fepC, fepD, fepG, fes	rcsA, rcsB	ompA	clpV.tssH, dotU.tssL, hcp.tssD, icmF.tssM, impA, impF, impG, impH, impJ, sciN.tssJ, tssF, tssG, vasE.tssK, vgrG.tssI, vipA tssB, vipB tssC	NA	mrkA, mrkB, mrkC, mrkD, mrkF, mrkH, mrkI, mrkJ	fimA, fimB, fimC, fimD, fimE, fimF, fimG, fimH, fimI, fimK,	acrA, acrB
T79-2 Klebsiella pneumoniae	NA	iutA	iroE, iroN	entA, entB, entC, entD, entE, entF,entS, fepA, fepB, fepC, fepD, fepG, fes	rcsA, rcsB	ompA	clpV.tssH, dotU.tssL, hcp.tssD, icmF.tssM, impA tssA, impF, impG, impH, impJ, sciN.tssJ, tssF, tssG, vasE.tssK, vgrG.tssI, vipA tssB, vipB tssC	NA	mrkA, mrkB, mrkC, mrkD, mrkF, mrkH, mrkI	fimA, fimB, fimC, fimD, fimE, fimF, fimG, fimH, fimI, fimK	acrA, acrB
H96-3 Klebsiella pneumoniae	fyuA, irp1, irp2, ybtA, ybtE, ybtP, ybtQ, ybtS, ybtT, ybtU, ybtX	iutA	iroE, iroN	entA, entB, entC, entD, entE, entF,entS, fepA, fepB, fepC, fepD, fepG, fes	rcsA, rcsB	ompA	clpV.tssH, dotU.tssL, hcp.tssD, icmF.tssM, impA tssA, impF, impG, impH, impJ, sciN.tssJ, tssF, tssG, vasE.tssK, vgrG.tssI, vipA tssB, vipB tssC	NA	mrkA, mrkB, mrkC, mrkD, mrkF, mrkH, mrkI, mrkJ	fimA, fimB, fimC, fimD, fimE, fimF, fimG, fimH, fimI, fimK	acrA, acrB
H102-2 Klebsiella pneumoniae	fyuA, irp1, irp2, ybtA, ybtE, ybtP, ybtQ, ybtS, ybtT, ybtU, ybtX	iutA	iroE, iroN	entA, entB, entC, entD, entE, entF,entS, fepA, fepB, fepC, fepD, fepG, fes	rcsA, rcsB	ompA	clpV.tssH, dotU.tssL, hcp.tssD, icmF.tssM, impA tssA, impF, impG, impH, impJ, sciN.tssJ, tssF, tssG, vasE.tssK, vgrG.tssI, vipA tssB, vipB tssC	NA	mrkA, mrkB, mrkC, mrkD, mrkF, mrkH, mrkI, mrkJ	fimA, fimB, fimC, fimD, fimE, fimF, fimG, fimH, fimI, fimK,	acrA, acrB
A116-2 Klebsiella pneumoniae	fyuA, irp1, irp2, ybtA, ybtE, ybtP, ybtQ, ybtS, ybtT, ybtU, ybtX	iutA	iroE, iroN	entA, entB, entC, entD, entE, entF,entS, fepA, fepB, fepC, fepD, fepG, fes	rcsA, rcsB	ompA	clpV.tssH, dotU.tssL, hcp.tssD, icmF.tssM, impA tssA, impF, impG, impH, impJ, sciN.tssJ, tssF, tssG, vasE.tssK, vgrG, vipA tssB, vipB tssC	NA	NA	fimA, fimC, fimD, fimE, fimF, fimG, fimH, fimI, fimK,	acrA, acrB
A117-2 Klebsiella pneumoniae	fyuA, irp1, irp2, ybtA, ybtE, ybtP, ybtQ, ybtS, ybtT, ybtU, ybtX	iutA	iroE, iroN	entA, entB, entC, entD, entE, entF,entS, fepA, fepB, fepC, fepD, fepG, fes	rcsA, rcsB	ompA	clpV.tssH, dotU.tssL, hcp.tssD, icmF.tssM, impA.tssA, sciN.tssJ, tle1, tssF, tssG, vasE.tssK, vgrG.tssI, vipA.tssB, vipB.tssC, impF, impG, impH, impJ,	NA	mrkA, mrkB, mrkC, mrkD, mrkF, mrkH, mrkI, mrkJ	fimA, fimB, fimC, fimD, fimE, fimF, fimG, fimH, fimI, fimK,	acrA, acrB
A118-2 Klebsiella pneumoniae	fyuA, irp1, irp2, ybtA, ybtE, ybtP, ybtQ, ybtS, ybtT, ybtU, ybtX	iutA	iroE, iroN	entA, entB, entC, entD, entE, entF,entS, fepA, fepB, fepC, fepD, fepG, fes	rcsA, rcsB	ompA	clpV.tssH, dotU.tssL, hcp.tssD, icmF.tssM, impA.tssA, sciN.tssJ, tle1, tli1, tssF, tssG, vasE.tssK, vgrG.tssI, vipA.tssB, vipB.tssC, impF, impG, impH, impJ,	NA	mrkA, mrkB, mrkC, mrkD, mrkF, mrkH, mrkI, mrkJ	fimA, fimB, fimC, fimD, fimE, fimF, fimG, fimH, fimI, fimK,	acrA, acrB
A120-1 Klebsiella pneumoniae	fyuA, irp1, irp2, ybtA, ybtE, ybtP, ybtQ, ybtS, ybtT, ybtU, ybtX	iutA	iroE, iroN	entA, entB, entC, entE, entS, fepA, fepB,	rcsA, rcsB	ompA	clpV.tssH, dotU.tssL, hcp.tssD, icmF.tssM, impA.tssA, sciN.tssJ, tssF, tssG, vasE.tssK, vgrG.tssI, vipB.tssC, impF, vasA impG, impH, impJ,	NA	mrkA, mrkB, mrkC, mrkD, mrkF, mrkH, mrkI, mrkJ	fimA, fimB, fimC, fimD, fimE, fimF, fimG, fimH, fimI, fimK,	acrA, acrB
A121-2 Klebsiella pneumoniae	NA	iutA	iroE, iroN	entA, entB, entC, entD, entE, entF,entS, fepA, fepB, fepC, fepD, fepG, fes	rcsA, rcsB	ompA	clpV.tssH, dotU.tssL, hcp.tssD, icmF.tssM, impA.tssA, sciN.tssJ, tle1, tssF, tssG, vasE.tssK, vgrG.tssI, vipA.tssB, vipB.tssC, impF, impG, impH, impJ,	NA	mrkA, mrkB, mrkC, mrkD, mrkF, mrkH, mrkI, mrkJ	fimA, fimB, fimC, fimD, fimE, fimF, fimG, fimH, fimI, fimK,	acrA, acrB
A135-2 Klebsiella pneumoniae	fyuA, irp1, irp2, ybtA, ybtE, ybtP, ybtQ, ybtS, ybtT, ybtU, ybtX	iutA	iroE, iroN	entA, entB, entC, entD, entE, entF,entS, fepA, fepB, fepC, fepD, fepG, fes	rcsA, rcsB	ompA	clpV.tssH, dotU.tssL, hcp.tssD, icmF.tssM, impA.tssA, sciN.tssJ, tssF, tssG, vasE.tssK, vgrG.tssI, vipA.tssB, vipB.tssC, impF, impG, impH, impJ,	NA	NA	fimA, fimC, fimD, fimE, fimF, fimG, fimH, fimI, fimK,	acrA, acrB
A139-1 Klebsiella pneumoniae	fyuA, irp1, irp2, ybtA, ybtE, ybtP, ybtQ, ybtS, ybtT, ybtU, ybtX	iutA	iroE, iroN	entA, entB, entC, entD, entE, entF,entS, fepA, fepB, fepC, fepD, fepG, fes	rcsA, rcsB	ompA	clpV.tssH, dotU.tssL, hcp.tssD, icmF.tssM, impA.tssA, sciN.tssJ, tssF, tssG, vasE.tssK, vgrG.tssI, vipA.tssB, vipB.tssC, impF, impG, impH, impJ,	NA	NA	fimA, fimC, fimD, fimE, fimF, fimG, fimH, fimI, fimK,	acrA, acrB
A127-1 Klebsiella pneumoniae	NA	iutA	iroE, iroN	entA, entB, entC, entD, entE, entF,entS, fepA, fepB, fepC, fepD, fepG, fes	rcsA, rcsB	ompA	clpV.tssH, dotU.tssL, hcp.tssD, icmF.tssM, impA.tssA, sciN.tssJ, tle1, tli1, tssF, tssG, vasE.tssK, vgrG.tssI, vipA.tssB, vipB.tssC, impF, vasA impG, impH, impJ,	cpsA	mrkA, mrkB, mrkC, mrkD, mrkF, mrkH, mrkI, mrkJ	fimA, fimB, fimC, fimD, fimE, fimF, fimG, fimH, fimI, fimK,	acrA, acrB
A143-2 Klebsiella quasipneumoniae	NA	iutA	iroE, iroN	entA, entB, entC, entD, entE, entF,entS, fepA, fepB, fepC, fepD, fepG, fes	rcsA, rcsB	ompA	clpV.tssH,	NA	mrkA, mrkB, mrkC, mrkD, mrkF, mrkH, mrkI, mrkJ	fimA, fimB, fimC, fimD, fimE, fimF, fimG, fimH, fimI, fimK,	acrA, acrB
A145-2 Klebsiella pneumoniae	NA	iutA	iroE, iroN	entA, entB, entC, entD, entE, entF,entS, fepA, fepB, fepC, fepD, fepG, fes	rcsA, rcsB	ompA	clpV.tssH, dotU.tssL, hcp.tssD, icmF.tssM, impA.tssA, sciN.tssJ, tssF, tssG, vasE.tssK, vgrG.tssI, vipA.tssB, vipB.tssC, impF, impG, impH, impJ,	NA	mrkA, mrkB, mrkC, mrkD, mrkF, mrkH, mrkI, mrkJ	fimA, fimB, fimC, fimD, fimE, fimF, fimG, fimH, fimI, fimK,	acrA, acrB
Predicted Serotype, FimH type and Virulence factor in Escherichia coli isolates
Isolate-ID	Predicted Serotype	FimH type	Virulence factor
A115-2 Escherichia coli	H27	54	gad, csgA, fimH, hlyE, iss, kpsE, kpsMII, nlpI, sitA, terC, yehD
A126-2 Escherichia coli	H27	54	gad, csgA, fimH, hlyE, iss, kpsE, kpsMII, nlpI, sitA, terC, yehD
A128-3 Escherichia coli	O8:H9	24	yehA, yehB, yehC, yehD, IpfA; cnf1, traT,terC, csgA, fimH, hlyE, hlyA, hra, nlpl papC
A130-2 Escherichia coli	O1:H25	153	yfcV, terC, papC,AslA, papA_F13, chuA, eilA, fimH, fyuA, hlyE, hra, irp2,KpsE,lpfA,nlpl
A131 Escherichia coli	O1:H25	153	air, yfcV, gad,AslA, papA_F13, chuA, eilA, fimH, fyuA, hlyE, hra, irp2,KpsE,lpfA,nlpl
A138-2 Escherichia coli	O7:H4	unknown	iss; gad,AslA, clpK1, csgA, KpsE, kpsMII_K5, nlpl, ompT, shiA, terC, yehA, yehB, yehD
H84-3 Escherichia coli	H9	32	IpfA, csgA, gad, hlyE, fimH, terC, traJ, nlpl, traT, yehA, yehC, yehD
H88-1 Escherichia coli	O16:H5	41	senB; iha, yfcV, terC,AslA, chuA, fimH, fyuA, irp2, KpsE, KpsM_K15, nlpl, ompT, papA_F13, sitA
H99-2 Escherichia coli	H9	32	IpfA; gad, csgA, fimH, hlyE, nlpl, terC, yehA, yehC, yehD
H100-3 Escherichia coli	H9	32	IpfA; gad, csgA, fimH, hlyE, nlpl, terC, yehA, yehC, yehD, traT
H102-3 Escherichia coli	H9	32	IpfA; gad, csgA, fimH, hlyE, nlpl, terC, yehA, yehC, yehD
J13-2 Escherichia coli	O1:H25	153	IpfA; eilA; air, gad, fimH, hlyE, nlpl, terC, AslA, chuA, fyuA, hra, irp2, kpsE, papA_F13, papC, yfcV
T43-3B Escherichia coli	O8:H17	24	gad; astA, csgA, fimH, hlyE, nlpl, terC, yehA, tia, traT, irp2, fyuA
T47-1 Escherichia coli	H9	32	IpfA; gad, csgA, fimH, hlyE, nlpl, terC, yehA, yehC, yehD
T77-2 Escherichia coli	H9	32	IpfA; gad, csgA, fimH, hlyE, nlpl, terC, yehA, yehC, yehD, traJ, traT
T78-3 Escherichia coli	H10	23	gad, csgA, fimH, nlpl, terC, yehA, yehC, yehD, AslA, ompT
	csgA: curlin major subunit CsgA , shiA homologs of the Shigella flexneri SHI-2 pathogenicity island gene shiA
	gad:glutamate decarboxylase, papA_F13 Major pilin subunit F13, senB Plasmid-encoded enterotoxin, iha Adherence protein
	iss:increased serum survival, chuA Outer membrane hemin receptor
	fimH Type 1 fimbriae, eilA Salmonella HilA homolog, yfcV Fimbrial protein, KpsM_K15 Polysialic acid transport protein; Group 3 capsule
	hlyE Avian E. coli haemolysin hlyA Hemolysin A ,clpK1 heat shock survival AAA family ATPase ClpK. thermal stress survival
	kpsE Capsule polysaccharide export inner-membrane protein
	kpsMII Polysialic acid transport protein; Group 2 capsule , tia: Tia Invasion determinant
	nlpl lipoprotein NlpI precursor, fyuA Siderophore receptor , kpsMII_K5 Polysialic acid transport protein; Group 2 capsule
	sitA Iron transport protein, hra Heat-resistant agglutinin
	terC Tellurium ion resistance protein , irp2 High molecular weight protein 2 non-ribosomal peptide synthetase
	yehD Major pilin subunit, YHD fimbriael cluster ompT Outer membrane protease (protein protease 7)
	yehA Outer membrane lipoprotein, YHD fimbriael cluste
	yehB Usher, YHD fimbriael cluster
	yehC Chaperone, YHD fimbriael cluster
	traT Outer membrane protein complement resistance, traJ Protein TraJ (Positive regulator of conjugal transfer operon
	papC Outer membrane usher P fimbriae , air Enteroaggregative immunoglobulin repeat protein
	lpfA: Fimbrial protein, cnf1:cytotoxic necrotizing factor

## Sheet: Mobile elements 
Mobile elements identified in the Escherichia coli and Klebsiella spp. isolates
Isolate code	Miniature Inverted Repeats	Insertion sequences
	MITEEC1	ISKpn1	ISKpn2	ISKpn8	ISKpn11	ISKpn12	ISKpn14	ISKpn19	ISKpn21	ISKpn24	ISKpn26	ISKpn28	ISKpn33	ISKpn34	ISKpn37	ISKpn38	ISKpn42	ISKpn43	ISKpn49	IS3	IS4	IS5	IS26	IS30	IS100	IS102	IS421	IS609	IS629	IS640	IS679	IS682	IS903	IS5075	IS6100	ISEcB1	ISEc1	ISEc5	ISEc9	ISEc15	ISEc31	ISEc33	ISEc36	ISEc38	ISEc40	ISEc46	ISEc47	ISEc48	ISEc52
J6-3			ISKpn2					ISKpn19			ISKpn26	ISKpn28				ISKpn38	ISKpn42	ISKpn43	ISKpn49			IS5	IS26				IS421						IS903	IS5075	IS6100				ISEc9
T36-1						ISKpn12	ISKpn14			ISKpn24	ISKpn26	ISKpn28																					IS903	IS5075	IS6100				ISEc9
T57-1								ISKpn19						ISKpn34									IS26										IS903									ISEc33
T79-2			ISKpn2					ISKpn19									ISKpn42	ISKpn43	ISKpn49			IS5		IS30
H96-3				ISKpn8					ISKpn21		ISKpn26															IS102							IS903	IS5075	IS6100				ISEc9			ISEc33
H102-2							ISKpn14				ISKpn26		ISKpn33																										ISEc9			ISEc33
A116-2							ISKpn14				ISKpn26		ISKpn33																				IS903		IS6100							ISEc33
A117-2							ISKpn14				ISKpn26		ISKpn33																						IS6100				ISEc9
A118-2							ISKpn14				ISKpn26		ISKpn33																						IS6100				ISEc9
A120-1		ISKpn1										ISKpn28																						IS5075	IS6100				ISEc9										ISEc52
A121-2									ISKpn21		ISKpn26					ISKpn38							IS26			IS102								IS5075	IS6100								ISEc36						ISEc52
A135-2							ISKpn14				ISKpn26		ISKpn33																						IS6100				ISEc9			ISEc33
A139-1							ISKpn14				ISKpn26		ISKpn33																						IS6100				ISEc9			ISEc33
A127-1		ISKpn1																								IS102							IS903	IS5075	IS6100				ISEc9	ISEc15
A143-2			ISKpn2		ISKpn11			ISKpn19			ISKpn26					ISKpn42			ISKpn49				IS26										IS903	IS5075	IS6100
A145-2						ISKpn12	ISKpn14			ISKpn24	ISKpn26																							IS5075	IS6100				ISEc9
A115-2	MITEEC1			ISKpn8							ISKpn26									IS3			IS26					IS609																			ISEc47
A126-2	MITEEC1			ISKpn8							ISKpn26									IS3			IS26	IS30				IS609									ISEc1											ISEc48
A128-3	MITEEC1							ISKpn19			ISKpn26				ISKpn37					IS3		IS5		IS30								IS682							ISEc9
A130-2	MITEEC1			ISKpn8																IS3	IS4		IS26		IS100																ISEc31
A131	MITEEC1			ISKpn8																IS3	IS4		IS26		IS100			IS609													ISEc31
A138-2	MITEEC1			ISKpn8																			IS26				IS421	IS609	IS629							ISEcB1	ISEc1				ISEc31
H84-3	MITEEC1										ISKpn26											IS5		IS30		IS102	IS421	IS609	IS629												ISEc31			ISEc38
H88-1	MITEEC1			ISKpn8																		IS5	IS26									IS682			IS6100		ISEc1							ISEc38	ISEc40
H99-2	MITEEC1							ISKpn19														IS5				IS102	IS421		IS629												ISEc31
H100-3	MITEEC1										ISKpn26											IS5				IS102	IS421		IS629												ISEc31			ISEc38
H102-3	MITEEC1							ISKpn19																IS30		IS102	IS421		IS629						IS6100						ISEc31			ISEc38
J13-2	MITEEC1			ISKpn8																IS3	IS4		IS26		IS100			IS609													ISEc31
T43-3B	MITEEC1			ISKpn8																							IS421	IS609	IS629	IS640	IS679		IS903				ISEc1	ISEc5						ISEc38
T47-1	MITEEC1																						IS26	IS30		IS102	IS421		IS629												ISEc31			ISEc38
T77-2	MITEEC1							ISKpn19														IS5				IS102	IS421		IS629						IS6100						ISEc31			ISEc38
T78-3	MITEEC1			ISKpn8																						IS102	IS421	IS609	IS629								ISEc1									ISEc46
[truncated: 31 more columns]
